# Supplementary material for: Interactions between Personality and Types of Mindfulness Practice in Reducing Burnout in Mental Health Professionals
Source: Int J Environ Res Public Health. 2021 Jun 22;18(13):6721. doi: 10.3390/ijerph18136721 (PMC8296896; doi:10.3390/ijerph18136721)
Supplement: Supplementary file 1 [file ijerph-18-06721-s001.zip]

Archive with 1 entries (1 files):
- ijerph-1218028-supplementary.pdf
